# Supplementary material for: Fast Genomic Predictions via Bayesian G-BLUP and Multilocus Models of Threshold Traits Including Censored Gaussian Data
Source: G3 (Bethesda). 2013 Sep 1;3(9):1511–23. doi: 10.1534/g3.113.007096 (PMC3755911; doi:10.1534/g3.113.007096)
Supplement: Supporting Information [file supp_g3.113.007096_FileS1.zip]

Archive with 2 entries (2 files):
- FileS1/ThresholdGBLUP.m
- FileS1/ThresholdLasso.m
