# Supplementary material for: Fast Genomic Predictions via Bayesian G-BLUP and Multilocus Models of Threshold Traits Including Censored Gaussian Data
Source: G3 (Bethesda). 2013 Sep 1;3(9):1511–23. doi: 10.1534/g3.113.007096 (PMC3755911; doi:10.1534/g3.113.007096)
Supplement: Supporting Information [file supp_g3.113.007096_FileS1.zip › FileS1/ThresholdGBLUP.m]

% inverse of the genomic relationship matrix in invG-matrix, size total

% number of individuals (=N) X total number of individuals

% Gaussian phenotypes in y -vector, size no. individuals in the learning set(=n) X 1

% binary data in lb-vector (n X 1), coded as 0,1

% censored data in in y -vector, size n X 1, 

%   + lb-vector (n X 1), where liability for uncencored = 0, for cencored = 1 

% ordinal data in lb-vector (n X 1), coded as 1,..,K

% design matrix Z, size n X N


load data.mat


% total number of individuals

[ntot ntot] = size(invG);


% number of individuals in the learning set

n = length(y);


% number of individuals in the test set

tn = ntot - n;


ZZ = Z' * Z;


%datatype: 0 = binary, 1= normal, 2=cencored data, 3=ordinal data


datatype = 3;


if (datatype == 3)

    % number of classes

    K = max(lb);

    % initialize the treshold vector t (K-1 -vector)

    t = 0:1/(K-2):1;

end


%%%%%%%%%%%%%%%%%%%%%%%%%%%%%%%%%%%%%%%%%%%%%%%%%%%%%%


% hyperparameters nu and tau

nu = 2;

tau = 400;


%%%%%%%%%%%%%%%%%%%%%%%%%%%%%%%%%%%%%%%%%%%%%%%%%%%%%%%


% initialized parameter vectors


beta_0 = 0;


% variances

if (datatype == 1)

    v_0 = 0.1;

else

    v_0 = 1;

end

v_u = 0.1;


% gebetic effects; n-vector, initialised with zeros

u = zeros(ntot, 1);


%%%%%%%%%%%%%%%%%%%%%%%%%%%%%%%%%%%%%%%%%%%%%%%%%%%%%%

% auxiliary variables


maxRund = 20; 

rund = 0;


%%%%%%%%%%%%%%%%%%%%%%%%%%%%%%%%%%%%%%%%%%%%%%%

%%%%      ITERATIONS     %%%%%

%%%%%%%%%%%%%%%%%%%%%%%%%%%%%%%%%%%%%%%%%%%%%%%


while (rund < maxRund)

	

    %%%%%%%%%%%%%%%%%%%%%%%%%%%%%%%%%%%%%%%%%%%%%%%%%%%%%%%%%%%%%%%%%

    % Binary

    

    if (datatype == 0)

        

	fi = normpdf(u(1:n) + beta_0);

	FI = normcdf(u(1:n) + beta_0);

	y = (lb .* (u(1:n)+beta_0 + (fi ./ max(FI, 0.00001)))) + ((1-lb) .* (u(1:n)+beta_0 - (fi ./ (1-min(FI, 0.99999)))));

    

    end

    

    %%%%%%%%%%%%%%%%%%%%%%%%%%%%%%%%%%%%%%%%%%%%%%%%%%%%%%%%%%%%%%%%

    % Right cencored

    

    if (datatype == 2)

    

	fi = normpdf(u(1:n) + beta_0);

	FI = normcdf(u(1:n) + beta_0);

    y = (lb .* (u(1:n)+beta_0 + (fi ./ max(FI, 0.00001)))) + ((1-lb) .* y);

	

    

    end

    

    %%%%%%%%%%%%%%%%%%%%%%%%%%%%%%%%%%%%%%%%%%%%%%%%%%%%%%%%%%%%%%%%

    % Categorical

    

    if (datatype == 3)

    

    % first class, k = 1, from minus infinity to zero

	fi = normpdf(u(1:n) + beta_0);

	FI = normcdf(u(1:n) + beta_0);

    y = (lb == 1) .* (u(1:n)+beta_0 - (fi ./ (1-min(FI, 0.99999))));

    

    for k = 2:(K-1)

       fi = normpdf(t(k-1)- u(1:n) - beta_0) - normpdf(t(k)- u(1:n) - beta_0);

       FI = normcdf(t(k) - u(1:n) - beta_0) -  normcdf(t(k-1) - u(1:n) - beta_0); 

       y = y + ((lb == k) .* (u(1:n)+beta_0 + (fi ./ max(FI, 0.00001))));

    end

    

    % class k = K, from t_K-1 to infinity

    fi = normpdf(t(K-1) - u(1:n) - beta_0);

	FI = 1 - normcdf(t(K-1) - u(1:n) - beta_0);

    y = y + ((lb == K) .* (u(1:n)+beta_0 + (fi ./ max(FI, 0.00001)))); 

	

    

    % update tresholds K-1 vector, t(1) = 0

    % needs the min and max values of latent variable y in each class of

    % ycat

    for k = 2:(K-1)

       t(k) = (min(y(lb == k+1)) + max(y(lb == k)))/2; 

    end

  

    end

    

    % latent variable done

    %%%%%%%%%%%%%%%%%%%%%%%%%%%%%%%%%%%%%%%%%%%%%%%%%%%%%%%%%%%%%%%

    

    

    

	% update genetic effects

    u = (ZZ + (v_0/v_u) * invG) \  (Z' *(y - beta_0));


	% update beta_0

	beta_0 = (1/n) * sum(y - u(1:n));


    % update v_0

    if (datatype == 1)

        v_0 = ((y - beta_0 - u(1:n))' * (y - beta_0 - u(1:n))) / (n-2);

    end


	% update v_u

	v_u = ((u' * invG * u) + (nu*tau)) / (ntot + nu -2);

	

	rund = rund + 1;


end
