# Supplementary material for: Fast Genomic Predictions via Bayesian G-BLUP and Multilocus Models of Threshold Traits Including Censored Gaussian Data
Source: G3 (Bethesda). 2013 Sep 1;3(9):1511–23. doi: 10.1534/g3.113.007096 (PMC3755911; doi:10.1534/g3.113.007096)
Supplement: Supporting Information [file supp_g3.113.007096_FileS1.zip › FileS1/ThresholdLasso.m]

% genotypes assumed to be in standardised genotype matrix, X, with size no. individuals X no. markers

% Gaussian phenotypes in y -vector, size no. individuals X 1

% binary data in lb-vector (size no. individuals X 1), coded as 0,1

% censored data in in y -vector, size no. individuals X 1, 

%   + lb-vector (size no. individuals X 1), where liability for uncencored = 0, for cencored = 1 

% ordinal data in lb-vector (size no. individuals X 1), coded as 1,..,K


load data.mat


[n p] = size(X);


%datatype: 0 = binary, 1= normal, 2=cencored data, 3= categorical data


datatype = 3;


if (datatype == 3)

    % number of classes

    K = max(lb);

    % initialize the treshold vector t (K-1 -vector)

    t = 0:1/(K-2):1;

end


%%%%%%%%%%%%%%%%%%%%%%%%%%%%%%%%%%%%%%%%%%%%%%%%%%%%%%


% hyperparameters for lambda^2 (shrinkage) parameter


kappa = 1;  %shape of lambda^2

xi = 1;     %rate of lambda^2

    

%%%%%%%%%%%%%%%%%%%%%%%%%%%%%%%%%%%%%%%%%%%%%%%%%%%%%


% initialized parameter vectors


% coefficient vector, initialised with zeros

beta_0 = 0;

beta = zeros(p,1);


% variances

if (datatype==1)

    v_0 = 1;

else

    v_0 = 1;

end

v = 0.1 * ones(p,1);


% lambda^2

lambda = 0.1;


%%%%%%%%%%%%%%%%%%%%%%%%%%%%%%%%%%%%%%%%%%%%%%%%%%%%%%

% auxiliary variables


    maxRund = 50;


	rund = 0;


%%%%%%%%%%%%%%%%%%%%%%%%%%%%%%%%%%%%%%%%%%%%%%%%%%%%%%


% current estimate of the breeding value

% we speed up computation by updating, not recomputing this


EBV = X * beta;


%%%%%%%%%%%%%%%%%%%%%%%%%%%%%%%%%%%%%%%%%%%%%%%%%


%%%%%%%%%%%%%%%%%%%%%%%%%%%%%%%%%%%%%%%%%%%%%%%

%%%%      ITERATIONS     %%%%%

%%%%%%%%%%%%%%%%%%%%%%%%%%%%%%%%%%%%%%%%%%%%%%%


while  (rund < maxRund)   

    

    %%%%%%%%%%%%%%%%%%%%%%%%%%%%%%%%%%%%%%%%%%%%%%%%%%%%%%%%%%%%%%%%%

    % Binary

    

    if (datatype == 0)

        

	fi = normpdf(EBV + beta_0);

	FI = normcdf(EBV + beta_0);

	y = (lb .* (EBV+beta_0 + (fi ./ max(FI, 0.00001)))) + ((1-lb) .* (EBV+beta_0 - (fi ./ (1-min(FI, 0.99999)))));

    

    end

    

    %%%%%%%%%%%%%%%%%%%%%%%%%%%%%%%%%%%%%%%%%%%%%%%%%%%%%%%%%%%%%%%%

    % Right cencored

    

    if (datatype == 2)

    

	fi = normpdf(EBV + beta_0);

	FI = normcdf(EBV + beta_0);

    y = (lb .* (EBV+beta_0 + (fi ./ max(FI, 0.00001)))) + ((1-lb) .* y);

	

    end

    

    %%%%%%%%%%%%%%%%%%%%%%%%%%%%%%%%%%%%%%%%%%%%%%%%%%%%%%%%%%%%%%%%

    % Ordinal

    

    if (datatype == 3)

    

    % first class, k = 1, from minus infinity to zero

	fi = normpdf(EBV + beta_0);

	FI = normcdf(EBV + beta_0);

    y = (lb == 1) .* (EBV+beta_0 - (fi ./ (1-min(FI, 0.99999))));

    

    for k = 2:(K-1)

       fi = normpdf(t(k-1)- EBV - beta_0) - normpdf(t(k)- EBV - beta_0);

       FI = normcdf(t(k) - EBV - beta_0) -  normcdf(t(k-1) - EBV - beta_0); 

       y = y + ((lb == k) .* (EBV+beta_0 + (fi ./ max(FI, 0.00001))));

    end

    

    % class k = K, from t_K-1 to infinity

    fi = normpdf(t(K-1) - EBV - beta_0);

	FI = 1 - normcdf(t(K-1) - EBV - beta_0);

    y = y + ((lb == K) .* (EBV+beta_0 + (fi ./ max(FI, 0.00001)))); 

	

    

    % update tresholds K-1 vector, the 1st threshold is set to t(1) = 0

    % (i.e. threshold between classes coded as 1 and 2)

    % needs the min and max values of latent variable y in each class of

    % ycat

    for k = 2:(K-1)

       t(k) = (min(y(lb == k+1)) + max(y(lb == k)))/2; 

    end

  

    end

    

    % latent variable done

    %%%%%%%%%%%%%%%%%%%%%%%%%%%%%%%%%%%%%%%%%%%%%%%%%%%%%%%%%%%%%%%

    

    % update beta_0

	beta_0 = (1/n) * sum(y - EBV);


	

	% update beta


    for j = 1:p


		fromEBV = X(:,j) * beta(j);		


        beta(j) = (( X(:,j))' *(y - EBV - beta_0 + fromEBV)) / (sum(( X(:,j)).^2) + (v_0/v(j)));


		toEBV = X(:,j) * ( beta(j));	

		

		EBV = EBV - fromEBV + toEBV;		


    end


	% update v_0

    if (datatype==1)

        v_0 = ((y - beta_0 - EBV)' * (y - beta_0 - EBV)) / (n-2);

    end

    

    %update lasso-parameter lambda^2

    lambda = (p + kappa) / (xi + sum(v)/2);

        

	% update variances

	v =  abs(beta) ./ sqrt(lambda);

	

	rund = rund + 1;

	

end
